# Supplementary material for: Nerve Conduction Studies of Dorsal Sural Nerve: Normative Data and Its Potential Application in ATTRv Pre-Symptomatic Subjects
Source: Brain Sci. 2022 Aug 4;12(8):1037. doi: 10.3390/brainsci12081037 (PMC9406159; doi:10.3390/brainsci12081037)
Supplement: Supplementary file 1 [file brainsci-12-01037-s001.zip]

Archive with 1 entries (1 files):
- brainsci-1838278-supplementary.xlsx
