# Supplementary material for: Nerve Conduction Studies of Dorsal Sural Nerve: Normative Data and Its Potential Application in ATTRv Pre-Symptomatic Subjects
Source: Brain Sci. 2022 Aug 4;12(8):1037. doi: 10.3390/brainsci12081037 (PMC9406159; doi:10.3390/brainsci12081037)
Supplement: Supplementary file 1 [file brainsci-12-01037-s001.zip › brainsci-1838278-supplementary.xlsx]

## Sheet: Supplementary Material
Patient number	Sex	Age	Height
1	M	8	133
2	F	16	166
3	M	17	183
4	M	19	158
5	M	19	165
6	M	21	168
7	M	21	178
8	M	22	175
9	F	25	164
10	M	25	183
11	F	26	168
12	M	26	178
13	F	27	163
14	F	27	170
15	M	27	181
16	M	27	190
17	M	27	175
18	F	28	163
19	M	28	183
20	F	29	165
21	F	29	172
22	M	29	181
23	F	30	168
24	F	30	163
25	M	30	180
26	M	30	188
27	M	30	181
28	F	31	171
29	F	31	170
30	F	31	168
31	M	31	164
32	M	31	178
33	M	31	162
34	M	31	180
35	F	32	160
36	F	32	169
37	F	32	160
38	F	32	161
39	M	32	182
40	F	33	176
41	M	33	180
42	F	34	164
43	M	34	178
44	M	34	177
45	M	34	188
46	F	35	160
47	F	35	165
48	F	35	159
49	F	35	166
50	M	35	180
51	M	35	168
52	F	36	168
53	F	36	170
54	M	36	178
55	M	36	179
56	F	37	165
57	F	37	165
58	M	37	188
59	M	37	166
60	M	37	175
61	F	38	173
62	F	38	167
63	F	38	167
64	M	38	183
65	F	39	155
66	M	39	185
67	M	39	165
68	M	39	170
69	M	39	180
70	M	40	190
71	F	41	168
72	M	41	180
73	M	41	178
74	F	42	165
75	M	42	178
76	M	42	177
77	M	42	187
78	M	42	183
79	F	43	160
80	F	43	155
81	F	43	164
82	M	43	173
83	M	44	187
84	M	44	177
85	M	44	178
86	F	45	170
87	M	45	182
88	F	46	148
89	F	46	172
90	F	46	162
91	M	46	168
92	M	46	178
93	M	46	184
94	M	47	175
95	M	47	179
96	F	48	167
97	F	48	169
98	M	48	174
99	M	48	172
100	M	48	181
101	M	48	168
102	F	49	155
103	F	49	164
104	F	49	160
105	F	49	163
106	F	49	165
107	M	49	166
108	M	49	173
109	M	49	179
110	M	49	179
111	F	50	160
112	M	50	170
113	F	51	152
114	F	51	158
115	F	51	160
116	F	51	160
117	F	51	171
118	F	51	162
119	M	51	170
120	M	51	175
121	F	52	150
122	F	52	158
123	F	52	163
124	M	52	173
125	F	53	160
126	F	53	168
127	F	53	167
128	F	53	165
129	M	53	170
130	F	54	158
131	F	54	166
132	M	54	175
133	M	54	178
134	F	55	173
135	F	55	159
136	M	55	184
137	F	56	155
138	F	56	167
139	F	56	165
140	F	56	164
141	M	56	170
142	M	56	179
143	F	57	167
144	M	57	175
145	M	57	178
146	M	57	175
147	F	58	158
148	F	58	159
149	F	58	168
150	M	58	173
151	M	58	150
152	M	58	167
153	M	58	176
154	M	58	179
155	F	59	173
156	F	59	150
157	F	59	164
158	M	59	173
159	F	60	163
160	M	60	173
161	F	61	165
162	M	61	184
163	F	62	170
164	F	62	165
165	M	62	160
166	M	62	158
167	M	62	173
168	M	62	176
169	F	63	150
170	F	63	159
171	F	63	163
172	M	63	170
173	F	64	175
174	M	65	178
175	M	65	175
176	M	65	176
177	M	65	175
178	F	66	152
179	M	66	167
180	M	66	175
181	F	67	162
182	F	67	163
183	F	67	164
184	F	67	164
185	F	67	163
186	F	68	160
187	F	68	166
188	M	68	182
189	F	69	156
190	F	69	159
191	F	69	160
192	M	69	174
193	M	70	175
194	F	71	161
195	M	72	168
196	M	72	169
197	F	73	170
198	F	73	166
199	F	73	162
200	F	73	165
201	M	73	162
202	M	73	167
203	M	73	174
204	M	73	177
205	F	74	160
206	F	74	163
207	M	74	155
208	M	74	162
209	M	75	170
210	F	77	160
211	F	77	162
212	F	78	164
213	M	78	170
214	F	79	162
215	F	79	164
216	M	79	173
217	M	79	175
218	F	80	155
219	F	80	162
220	F	80	161
221	F	80	164
222	M	80	175
223	M	80	160
224	F	81	157
225	M	81	150
226	M	82	165
227	F	87	150
228	M	87	165
229	F	90	150
230	F	91	150
231	M	92	172
